# Supplementary material for: Periovulatory Hormonal Profiles after Estrus Induction and Conception Rate by Fixed-Time AI in Payoya Goats during the Anestrous Season
Source: Animals (Basel). 2022 Oct 20;12(20):2853. doi: 10.3390/ani12202853 (PMC9597795; doi:10.3390/ani12202853)
Supplement: Supplementary file 1 [file animals-12-02853-s001.zip]

Archive with 1 entries (1 files):
- animals-1935350-supplementary.pdf
